# Supplementary material for: Finding Cortical Subregions Regarding the Dorsal Language Pathway Based on the Structural Connectivity
Source: Front Hum Neurosci. 2022 May 2;16:784340. doi: 10.3389/fnhum.2022.784340 (PMC9108242; doi:10.3389/fnhum.2022.784340)
Supplement: Supplementary file 1 [file Table_1.XLSX]

## Sheet: Sheet2
	Supplementary Table 1. Track density percentile for the PFC subregions regarding the PFC-IPC connectivity
	PFC Subregions	Total Track Density for the Reached Streamlines	Percentage (%)	Percentile (%ile)
	A8m	0.0347361	0.574668	45.4
	A8dl	0.127331	2.10654	63.6
	A9l	0.0225236	0.372627	40.9
	A9m	0.00581014	0.096122	27.2
	A10m	0.00226842	0.0375283	22.7
	A9/46d	0.0741143	1.22613	59
	IFJ	2.16209	35.7693	100
	A46	0.0619584	1.02503	54.5
	A9/46v	0.396711	6.56313	77.2
	A8vl	0.58759	9.72099	90.9
	A10l	0.0158861	0.262816	36.3
	A44d	0.444045	7.34621	81.8
	IFS	0.26122	4.32157	72.7
	A45c	0.58025	9.59956	86.3
	A45r	0.0568335	0.940245	50
	A44op	0.163546	2.70567	68.1
	A44v	1.03131	17.0619	95.4
	A14m	0.000104186	0.00172364	9
	A12/47o	0.00219334	0.0362863	18.1
	A11l	0.000233674	0.00386586	13.6
	A11m	2.57325e-05	0.000425715	0
	A13	5.12121e-05	0.000847244	4.5
	A12/47l	0.0137116	0.226843	31.8
