# Supplementary material for: Finding Cortical Subregions Regarding the Dorsal Language Pathway Based on the Structural Connectivity
Source: Front Hum Neurosci. 2022 May 2;16:784340. doi: 10.3389/fnhum.2022.784340 (PMC9108242; doi:10.3389/fnhum.2022.784340)
Supplement: Supplementary file 2 [file Table_2.XLSX]

## Sheet: Sheet1
0.00336103	0.0176437	0.00155693	0.000387313	0.000168931	0.00981076	0.116769	0.00562487	0.0197201	0.0768621	0.000995695	0.00695921	0.00514713	0.00770449	0.000859334	0.00161448	0.00906789	8.03926e-06	2.46308e-05	0	0	3.62466e-06	0.000168885		0.0556043	0.291895	0.0257575	0.00640764	0.00279477	0.162308	1.9318	0.0930569	0.326246	1.27159	0.0164726	0.115132	0.0851533	0.127462	0.0142167	0.0267097	0.150018	0.000133	0.000407487	0	0	5.99658e-05	0.002794
0.0049594	0.0332726	0.00393687	0.000790775	0.000408299	0.023855	0.604234	0.0174801	0.0814591	0.223007	0.00342264	0.0545782	0.0314376	0.0495882	0.00416573	0.00929243	0.0730108	1.55522e-05	0.000134586	2.49776e-05	7.71168e-06	7.82703e-06	0.000841851		0.0820476	0.550457	0.065131	0.0130825	0.00675483	0.394653	9.99636	0.289188	1.34765	3.68939	0.0566236	0.902933	0.520099	0.82038	0.0689172	0.153732	1.20788	0.000257293	0.00222657	0.000413226	0.000127581	0.000129489	0.0139274
0.002181	0.0104168	0.00159155	0.000319752	0.000147789	0.00832152	0.22777	0.00662456	0.0379871	0.0690972	0.00145422	0.0280968	0.0172439	0.028184	0.00272554	0.0052359	0.037301	4.63008e-06	7.72967e-05	1.69824e-05	2.22508e-06	2.71896e-06	0.000485197		0.0360821	0.172334	0.0263304	0.00528992	0.00244499	0.13767	3.76818	0.109596	0.628452	1.14313	0.0240584	0.464829	0.285281	0.466271	0.045091	0.0866218	0.617101	7.65992e-05	0.00127878	0.000280954	3.68114e-05	4.49821e-05	0.00802703
0.00796738	0.0220934	0.0049672	0.00125709	0.000524026	0.0135296	0.528636	0.013724	0.10612	0.0984886	0.00382359	0.136229	0.0741148	0.159977	0.014862	0.0383315	0.271949	3.63845e-05	0.000491107	3.3529e-05	7.74624e-06	1.08839e-05	0.00362924		0.131811	0.365509	0.0821766	0.020797	0.00866941	0.223831	8.74567	0.227047	1.75564	1.62938	0.0632569	2.25376	1.22614	2.64664	0.245874	0.63415	4.49908	0.000601939	0.0081248	0.000554698	0.000128153	0.000180061	0.0600416
0.00799365	0.0223511	0.00390761	0.00135665	0.000435113	0.0114227	0.554182	0.0110138	0.0877608	0.0947118	0.00323388	0.127572	0.0605954	0.141917	0.0110784	0.0369909	0.306061	2.0229e-05	0.000464017	5.98563e-05	3.42108e-06	1.14816e-05	0.0024882		0.132246	0.369773	0.0646468	0.0224442	0.00719845	0.188975	9.1683	0.182211	1.4519	1.5669	0.0535008	2.11053	1.00248	2.34785	0.183279	0.611972	5.06342	0.000334665	0.00767662	0.000990254	5.65978e-05	0.000189949	0.0411644
0.00827361	0.0215534	0.00656343	0.00169856	0.000584258	0.0071748	0.130499	0.00749107	0.0636639	0.0254233	0.00295604	0.0906092	0.0726807	0.192879	0.0231426	0.0720803	0.333925	1.93514e-05	0.00100171	9.83286e-05	4.62844e-06	1.4676e-05	0.00609823		0.136877	0.356576	0.108584	0.0281007	0.00966587	0.118699	2.15895	0.123931	1.05325	0.420599	0.0489042	1.49902	1.20242	3.19096	0.382867	1.19248	5.52439	0.000320146	0.0165721	0.00162673	7.65722e-05	0.000242797	0.100888
1	2	3	4	5	6	7	8	9	10	11	12	13	14	15	16	17	18	19	20	21	22	23		0.574668	2.10654	0.372627	0.096122	0.0375283	1.22613	35.7693	1.02503	6.56313	9.72099	0.262816	7.34621	4.32157	9.59956	0.940245	2.70567	17.0619	0.00172364	0.0362863	0.00386586	0.000425715	0.000847244	0.226843
0.0347361	0.127331	0.0225236	0.00581014	0.00226842	0.0741143	2.16209	0.0619584	0.396711	0.58759	0.0158861	0.444045	0.26122	0.58025	0.0568335	0.163546	1.03131	0.000104186	0.00219334	0.000233674	2.57325e-05	5.12121e-05	0.0137116		100
0.00578935	0.0212218	0.00375393	0.000968356	0.000378069	0.0123524	0.360348	0.0103264	0.0661185	0.0979317	0.00264768	0.0740075	0.0435366	0.0967083	0.00947225	0.0272576	0.171886	1.73644e-05	0.000365557	3.89457e-05	4.28875e-06	8.53534e-06	0.00228527
0.574668	2.10654	0.372627	0.096122	0.0375283	1.22613	35.7693	1.02503	6.56313	9.72099	0.262816	7.34621	4.32157	9.59956	0.940245	2.70567	17.0619	0.00172364	0.0362863	0.00386586	0.000425715	0.000847244	0.226843
0.542	0.364	0.591	0.728	0.773	0.41	0	0.455	0.228	0.091	0.637	0.182	0.273	0.137	0.5	0.319	0.046	0.91	0.819	0.864	1	0.955	0.682		0.0347361	0.127331	0.0225236	0.00581014	0.00226842	0.0741143	2.16209	0.0619584	0.396711	0.58759	0.0158861	0.444045	0.26122	0.58025	0.0568335	0.163546	1.03131	0.000104186	0.00219334	0.000233674	2.57325e-05	5.12121e-05	0.0137116
0.546	0.364	0.591	0.728	0.773	0.41	0	0.455	0.228	0.091	0.637	0.182	0.273	0.137	0.5	0.319	0.046	0.91	0.819	0.864	1	0.955	0.682
0.546	0.364	0.591	0.728	0.773	0.41	0	0.455	0.228	0.091	0.637	0.182	0.273	0.137	0.5	0.319	0.046	0.91	0.819	0.864	1	0.955	0.682
0.454	0.636	0.409	0.272	0.227	0.59	1	0.545	0.772	0.909	0.363	0.818	0.727	0.863	0.5	0.681	0.954	0.09	0.181	0.136	0	0.045	0.318
0.454	0.636	0.409	0.272	0.227	0.59	1	0.545	0.772	0.909	0.363	0.818	0.727	0.863	0.5	0.681	0.954	0.09	0.181	0.136	0	0.045	0.318
SUM	6.04455	6.04455	100
0.491388	0.262806			1.86321	1.18558			0.0438011
1.24558	-0.719969			4.912
0.754194				3.04879
0.21291	0.509151	0.163047	0.0630104	0.0222511	0.252953	7.28755	0.268273	2.43745	1.20752	0.0889549	2.62183	1.98695	3.85691	0.520197	1.08578	4.53346	0.00112157	0.0201957	0.00186109	1.59651e-05	0.000518674	0.126536
0.21291	0.509151	0.163047	0.0630104	0.0222511	0.252953	7.28755	0.268273	2.43745	1.20752	0.0889549	2.62183	1.98695	3.85691	0.520197	1.08578	4.53346	0.00112157	0.0201957	0.00186109	1.59651e-05	0.000518674	0.126536
0.546	0.41	0.591	0.728	0.773	0.5	0	0.455	0.182	0.273	0.682	0.137	0.228	0.091	0.364	0.319	0.046	0.91	0.819	0.864	1	0.955	0.637
0.546	0.41	0.591	0.728	0.773	0.5	0	0.455	0.182	0.273	0.682	0.137	0.228	0.091	0.364	0.319	0.046	0.91	0.819	0.864	1	0.955	0.637
0.454	0.59	0.409	0.272	0.227	0.5	1	0.545	0.818	0.727	0.318	0.863	0.772	0.909	0.636	0.681	0.954	0.09	0.181	0.136	0	0.045	0.363
0.454	0.59	0.409	0.272	0.227	0.5	1	0.545	0.818	0.727	0.318	0.863	0.772	0.909	0.636	0.681	0.954	0.09	0.181	0.136	0	0.045	0.363
0	0	0	0	0	0	0	0	0	0	0	0	0	0	0	0	0	0	0	0	0	0	0
0.000525952	0.00130814	0.000179932	0.000115839	0	0.000420427	0.0270633	0.000458586	0.0067985	0.00380774	0.000118366	0.0108614	0.00677428	0.0161599	0.00143589	0.00431407	0.0190668	0	2.97956e-05	2.03193e-05	0	0	0.000413513
0.0299243	0.0804367	0.0316444	0.00775618	0.00226991	0.0331631	0.405969	0.033804	0.283982	0.0859434	0.0139395	0.315119	0.306132	0.697027	0.112024	0.268321	0.843307	7.61081e-05	0.00462125	0.000460749	0	5.85064e-05	0.0304014
0.00837413	0.0230885	0.00881787	0.00251166	0.00070093	0.00985087	0.152718	0.00906454	0.0777436	0.0334992	0.00343181	0.082105	0.079525	0.179774	0.0301152	0.0814475	0.217454	1.42679e-05	0.00160477	0.000101527	0	2.48359e-05	0.00925515
0.0239616	0.0658128	0.023835	0.00556747	0.00168973	0.0279203	0.465816	0.0291276	0.262947	0.0815505	0.0115947	0.302923	0.26024	0.555553	0.0854261	0.184544	0.670989	1.64295e-05	0.00364879	0.000374019	0	0.00011766	0.0212891
0.00594699	0.0149012	0.00397925	0.00112129	0.000170506	0.00619289	0.164657	0.00556386	0.0632749	0.0291262	0.00204739	0.0758329	0.0623224	0.13344	0.018245	0.0428781	0.153487	0	0.000806013	5.66836e-05	0	1.01317e-05	0.00457262
0.0161198	0.0407879	0.0120405	0.00247057	0.000633974	0.0194668	0.601234	0.0210514	0.221983	0.0821666	0.00680104	0.259671	0.180568	0.340598	0.0446991	0.0770748	0.393103	2.76255e-05	0.00190155	0.000221722	0	2.52517e-05	0.00994214
0.00190745	0.00520986	0.00119145	0.000297696	9.0969e-06	0.00212182	0.0779124	0.00164933	0.0272462	0.0103088	0.000573682	0.0315565	0.0249919	0.0478651	0.00627805	0.0125081	0.0569327	0	0.000192323	1.72225e-05	0	0	0.00118899
0.00883071	0.023649	0.00682967	0.00159739	0.000360653	0.0104546	0.269513	0.0102335	0.111698	0.0405197	0.00342487	0.132393	0.102132	0.20479	0.0282284	0.050812	0.241065	0	0.000886018	0.000100243	0	0	0.00556017
0.00874537	0.0261671	0.00748233	0.001893	0.000588216	0.0135824	0.430186	0.0168663	0.131826	0.0636378	0.00561669	0.153104	0.105511	0.202448	0.0228767	0.0509213	0.248253	0	0.000640133	7.50578e-05	0	2.1369e-05	0.00581197
0.0169323	0.0428584	0.0148703	0.00382531	0.000798556	0.0197763	0.425318	0.0211334	0.18887	0.0671611	0.00812496	0.22775	0.178186	0.351032	0.0475949	0.106923	0.428555	2.74428e-05	0.00203761	0.000130014	0	0	0.0122073
0.0176642	0.0518577	0.011528	0.002556	0.000795207	0.0295508	1.19478	0.034489	0.304162	0.183671	0.00939569	0.312736	0.196325	0.343189	0.0364798	0.0648601	0.395351	0	0.00108641	0.000127463	0	0	0.00764013
0.0121363	0.0383684	0.00769555	0.00173113	0.000417883	0.026203	1.08192	0.0290998	0.240803	0.191915	0.0073835	0.213648	0.141888	0.220247	0.0232323	0.0369756	0.236572	0	0.00086209	4.22525e-05	0	4.20137e-05	0.00509081
0.00894246	0.0248302	0.00525941	0.00144994	0.00031689	0.0199874	0.76472	0.0200109	0.174684	0.134768	0.00548427	0.155333	0.0981588	0.150038	0.0152091	0.0247496	0.159845	0	0.000478039	9.35201e-05	0	0	0.00327723
0.000352552	0.00201359	0.000111441	6.83731e-05	1.77308e-05	0.00137111	0.0351809	0.00121236	0.00569364	0.0120257	0.000165948	0.00268016	0.00218239	0.00292422	0.000231526	0.000463176	0.00264744	0	0	0	0	6.41024e-06	2.35562e-05
0.00159769	0.0054619	0.000847179	0.000275478	9.37203e-05	0.00347282	0.141029	0.00375473	0.0278938	0.0310957	0.000986119	0.022169	0.0140444	0.0192435	0.0018997	0.00301783	0.0207408	8.49686e-06	2.71263e-05	0	1.59651e-05	0	0.000407384
0.013102	0.033731	0.00816882	0.00214623	0.000257537	0.0179774	0.619621	0.0190516	0.188018	0.0899895	0.00598234	0.194128	0.137714	0.234673	0.0281405	0.0450206	0.26907	3.1725e-05	0.00074285	4.02981e-05	0	1.91869e-05	0.00601302
0.00182313	0.00518471	0.000988922	0.000255756	0	0.00260128	0.102336	0.00313241	0.0263042	0.017532	0.000903075	0.0277019	0.0188238	0.0308735	0.00353799	0.00504338	0.0348373	0	0.000142457	0	0	1.33314e-05	0.000575235
0.000546667	0.00104848	7.64102e-05	1.55088e-05	0	0.000414619	0.0244853	0.000295804	0.00560503	0.00331602	9.68948e-06	0.00745423	0.00597863	0.0108564	0.000774693	0.00213736	0.0136293	0	5.95908e-05	0	0	0	7.07138e-05
0.000498737	0.00134761	0.000139098	0.00026946	4.62426e-05	0.000418882	0.0271163	0.000533978	0.00532174	0.005743	5.74196e-05	0.00538793	0.00353691	0.00592152	0.000493352	0.000971563	0.00640568	7.88297e-06	1.43167e-05	0	0	0	0.000116396
0.00280613	0.00733025	0.00168168	0.00025804	2.62909e-05	0.00258564	0.103401	0.00222928	0.0347786	0.0144018	0.000958888	0.0404123	0.0289825	0.0541285	0.00654767	0.0124595	0.0601761	0	0.000258651	0	0	0	0.00120263
0.0024714	0.00959287	0.00180472	0.000419416	0	0.00432916	0.170377	0.00432214	0.0468266	0.0243031	0.000928728	0.0483752	0.0322894	0.0547148	0.00647768	0.00978884	0.060959	0	0.000155915	0	0	0	0.00147662
0.008049	0.00118195	0.00298093	0.00591454	0.00212044	0.000463931	0.000101199	0.000138557	6.71456e-05	0	0	5.34551e-05	0.000251781	0.000254143	0	0.000134401	0.000321933	0.000294467	0	0	0	0.000147316	0
0.000499615	6.75856e-05	0.000135353	0.000252321	0	0	0.000470586	0	3.23219e-05	0	0	0.00012499	8.60227e-05	0.00021352	0	5.5478e-05	0.000109732	0	0	0	0	0	0
0	0	0	0	0	0	0	0	0	0	0	0	0	0	0	0	0	0	0	0	0	0	0
0.00789147	0.00109577	0.00298313	0.00599286	0.0030661	0.000279799	0.00107861	0.000526266	0.00028471	0.000544012	7.48626e-05	0.00021516	0.000177559	0.000409436	3.81837e-05	6.63271e-05	0.000238691	0.000239628	0	0	0	3.26611e-05	0
0	0	0	0	0	0	0	0	0	0	0	0	0	0	0	0	0	0	0	0	0	0	0
0.0132606	0.00181917	0.00777534	0.0142489	0.00787144	0.000348056	0.000549308	0.000523947	0.000602656	0.000490073	0.000951289	0.000100023	0.000127303	0.000536658	0.000211569	0.000289418	0.000339499	0.0003775	0	0	0	0	0
-27.582	-22.138	-27.592	-27.801	-28.605	-26.777	27.093	-27.126	8.491	14.177	-27.686	8.118	-4.992	12.135	-26.777	-16.138	17.905	-31.439	-29.099	-31.176	-31.735	-31.629	-27.825
0.574668	2.10654	0.372627	0.096122	0.0375283	1.22613	35.7693	1.02503	6.56313	9.72099	0.262816	7.34621	4.32157	9.59956	0.940245	2.70567	17.0619	0.00172364	0.0362863	0.00386586	0.000425715	0.000847244	0.226843

## Sheet: Sheet2 (2)
	Supplementary Table 3. Track density percentile for the PFC subregions regarding the PFC-TC connectivity
	PFC Subregions	Total Track Density for the Reached Streamlines	Percentage (%)	Percentile (%ile)
	A8m	0.21291	0.780795	45.4
	A8dl	0.509151	1.86718	59
	A9l	0.163047	0.597932	40.9
	A9m	0.0630104	0.231074	27.2
	A10m	0.0222511	0.0816	22.7
	A9/46d	0.252953	0.927642	50
	IFJ	7.28755	26.7252	100
	A46	0.268273	0.983823	54.5
	A9/46v	2.43745	8.93871	81.8
	A8vl	1.20752	4.42825	72.7
	A10l	0.0889549	0.326219	31.8
	A44d	2.62183	9.6149	86.3
	IFS	1.98695	7.28663	77.2
	A45c	3.85691	14.1442	90.9
	A45r	0.520197	1.90769	63.6
	A44op	1.08578	3.98181	68.1
	A44v	4.53346	16.6253	95.4
	A14m	0.00112157	0.00411308	9
	A12/47o	0.0201957	0.0740626	18.1
	A11l	0.00186109	0.00682508	13.6
	A11m	1.59651e-05	5.85478e-05	0
	A13	0.000518674	0.00190211	4.5
	A12/47l	0.126536	0.464038	36.3
